# Supplementary material for: Feasibility and Preliminary Efficacy of a Telerehabilitation Intervention for Diastasis Recti Abdominis—A Pilot Study
Source: Healthcare (Basel). 2025 Sep 5;13(17):2224. doi: 10.3390/healthcare13172224 (PMC12427742; doi:10.3390/healthcare13172224)
Supplement: Supplementary file 1 [file healthcare-13-02224-s001.zip]

Archive with 1 entries (1 files):
- healthcare-3784002-supplementary.pdf
